# Supplementary material for: Characterization of the Largest Secretory Protein Family, Ricin B Lectin-like Protein, in Nosema bombycis: Insights into Microsporidian Adaptation to Host
Source: J Fungi (Basel). 2022 May 24;8(6):551. doi: 10.3390/jof8060551 (PMC9224602; doi:10.3390/jof8060551)
Supplement: Supplementary file 1 [file jof-08-00551-s001.zip]

Archive with 4 entries (4 files):
- jof-1732713-supplementary-Figures S1¿CS3.pdf
- jof-1732713-supplementary-Table S1. Data of NbRBLs in the B. mori embryo infected by N. bombycis..xlsx
- jof-1732713-supplementary-Table S2. Data of NbRBLs in the BmE infected by N. bombycis..xlsx
- jof-1732713-supplementary-Table S3. RNA-Seq of NbRBL28 expressed in BmE.xls
