# Supplementary material for: Characterization of the Largest Secretory Protein Family, Ricin B Lectin-like Protein, in Nosema bombycis: Insights into Microsporidian Adaptation to Host
Source: J Fungi (Basel). 2022 May 24;8(6):551. doi: 10.3390/jof8060551 (PMC9224602; doi:10.3390/jof8060551)
Supplement: Supplementary file 1 [file jof-08-00551-s001.zip › jof-1732713-supplementary-Table S1. Data of NbRBLs in the B. mori embryo infected by N. bombycis..xlsx]

## Sheet: Sheet1
gene	1 dpo_FPKM	2 dpo_FPKM	4 dpo_FPKM	6 dpo_FPKM	8 dpo_FPKM	9 dpo_FPKM
NbRBL02	21.7918	0	35.2697	94.0936	160.443	109.357
NbRBL03	62.4644	121.681	279.873	425.669	428.025	305.035
NbRBL05	18.5269	64.323	42.4156	34.9208	14.2501	33.5182
NbRBL06	104.778	148.087	560.752	620.059	820.644	672.175
NbRBL08	20.8329	166.377	69.9107	59.3087	0	0
NbRBL09	74.1189	99.8054	0	166.117	185.085	92.9339
NbRBL10	42.3787	0	0	0	28.6056	42.9683
NbRBL12	67.5288	180.78	259.732	507.549	189.381	143.218
NbRBL16	196.737	471.521	960.018	1656.03	2824.46	2009.66
NbRBL17	134.408	751.357	140.311	146.212	126.204	18.1314
NbRBL18	61.8025	530.313	99.5157	155.027	35.3187	9.20882
NbRBL19	28.6408	100.03	0	34.8833	65.5447	16.7496
NbRBL29	40.7598	0	735.398	429.571	898.802	815.645
NbRBL30	59.0754	0	171.823	214.67	344.145	275.694
NbRBL33	14.3774	42.041	25.674	87.0218	162.222	73.8728
NbRBL34	206.504	366.248	317.771	1108.38	1045.7	498.34
NbRBL36	43.1623	0	297.226	274.726	229.469	187.863
NbRBL37	21.0691	86.3689	154.6	155.083	113.826	134.411
NbRBL38	9.72908	147.762	49.7514	112.189	27.3507	70.2949
NbRBL39	0	0	0	56.1086	25.2729	130.769
NbRBL40	13.589	0	0	226.795	174.635	172.02
NbRBL42	18.9601	0	0	32.7158	18.503	12.6311
NbRBL43	35.6386	0	136.003	275.513	433.469	294.971
NbRBL45	131.566	126.347	511.257	1127.58	1462.18	1128.64
NbRBL46	105.273	0	292.519	411.927	630.527	511.161
NbRBL51	116.263	0	613.249	904.548	1681.09	1141.65
