# Supplementary material for: Characterization of the Largest Secretory Protein Family, Ricin B Lectin-like Protein, in Nosema bombycis: Insights into Microsporidian Adaptation to Host
Source: J Fungi (Basel). 2022 May 24;8(6):551. doi: 10.3390/jof8060551 (PMC9224602; doi:10.3390/jof8060551)
Supplement: Supplementary file 1 [file jof-08-00551-s001.zip › jof-1732713-supplementary-Table S2. Data of NbRBLs in the BmE infected by N. bombycis..xlsx]

## Sheet: Sheet1
Gene ID	0 hpi	6 hpi	12 hpi	24 hpi	36 hpi	48 hpi	72 hpi	96 hpi
NbRBL02	0	0	0	0	9.13333	88.0567	8.57	32.31
NbRBL03	0	0	8.26667	31.6733	189.987	811.603	131.667	465.25
NbRBL04	0	0	0	0	0	0	0	0.886667
NbRBL05	0	0	0	0	0	3.62333	2.69	10.09
NbRBL06	0	0	0	6.49333	10.1767	40.0533	23.16	82.0033
NbRBL07	3.20667	4.27667	0	3.94333	5.25333	6.85	4.38667	8.44
NbRBL08	0	0	0	1.45667	3.66333	8.62	4.08	13.33
NbRBL09	0	0	0	0	201.033	676.16	139.727	371.533
NbRBL10	0	0	0	0	35.76	128.39	16.1033	74.5133
NbRBL12	0	0	0	0	35.2533	185.923	18.9467	112.237
NbRBL14	0.746667	9.66	16.2767	18.2067	163.85	588.137	134.593	406.99
NbRBL15	4.77333	0	0	0	20.43	57.95	23.92	40.3367
NbRBL16	5.97333	0	0	7.50333	737.153	3538.01	658.13	1919.99
NbRBL17	0	0	0	2.31667	11.8567	31.5133	6.97333	17.5733
NbRBL18	0	0	0	0	0	1.12333	0.503333	1.86667
NbRBL19	21.29	0	14.9867	2.76333	7.5	5.06667	7.49	12.23
NbRBL21	0	0	2.75333	2.60667	4.11	26	9.01667	119.013
NbRBL23	0	0	5.63333	5.58333	330.247	4212.36	568.247	2182.84
NbRBL24	0	0	0	17.75	1301.96	8098.37	995.61	3231.51
NbRBL26	0	0	0	0	25.23	129.757	22.5833	92.97
NbRBL27	5.51333	0	13.7967	16.11	328.51	1553.73	306.717	1421.78
NbRBL28	0	0	0	0.683333	6.38	5.05333	3.83	6.46667
NbRBL29	0	0	0	2.43667	151.877	625.383	84.95	338.547
NbRBL30	0	0	0	8.85667	56.02	336.867	36.3	87.73
NbRBL32	0	0	0	1.24333	11.35	120.04	10.53	44.9867
NbRBL33	0	0	0	0.856667	16.3867	137.093	14.5667	49.08
NbRBL34	0	0	0	3.08	78.5367	294.947	61.3367	318.803
NbRBL35	0	0	0	0	1.67	0.626667	0.85	0
NbRBL36	0	0	0	5.31333	605.767	1666.65	385.283	1165.29
NbRBL37	0	6.93667	0	0	48.9567	198.953	36.4167	91.8033
NbRBL38	0	0	0	4.40667	19.4567	125.607	599.073	1336.1
NbRBL39	0	0	0	0	115.507	469.177	75.9267	292.86
NbRBL40	0	0	0	0	72.4067	1425.81	204.983	531.47
NbRBL41	0	0	0	0	1.27	2.94333	1.99	2.77667
NbRBL42	0	0	0	1.09	1.06	0.973333	1.82	1.78667
NbRBL43	0	0	0	0	1.68333	3.90333	3.53667	16.3
NbRBL45	0	0	0	10.3067	949.463	3815.73	638.513	2301.25
NbRBL46	0	10.55	5.44667	10.82	236.473	841.21	179.407	539.287
NbRBL51	0	4.56333	25.1033	7.21667	468.927	1745.6	195.747	650.057
