# Supplementary material for: Characterization of the Largest Secretory Protein Family, Ricin B Lectin-like Protein, in Nosema bombycis: Insights into Microsporidian Adaptation to Host
Source: J Fungi (Basel). 2022 May 24;8(6):551. doi: 10.3390/jof8060551 (PMC9224602; doi:10.3390/jof8060551)
Supplement: Supplementary file 1 [file jof-08-00551-s001.zip › jof-1732713-supplementary-Table S3. RNA-Seq of NbRBL28 expressed in BmE.xls]

#ID	gene_name	CON01_FPKM	CON01_count	CON02_FPKM	CON02_count	CON03_FPKM	CON03_count	N16301_FPKM	N16301_count	N16302_FPKM	N16302_count	N16303_FPKM	N16303_count	FDR	log2FC	regulated	COG_class	COG_class_annotation	GO_annotation	KEGG_annotation	KEGG_pathway_annotation	KOG_class	KOG_class_annotation	Pfam_annotation	Swiss_Prot_annotation	eggNOG_class	eggNOG_class_annotation	NR_annotation	GO_second_level_annotation
KWMTBOMO09213	KWMTBOMO09213	4.261908	762	5.228909	597	3.944788	700	22.600151	3784	26.00449	4779	22.556686	4109	2.38E-140	2.470068424	up	--	--	--	K09389|0|bmor:100216494|K09389 transcription factor E2F2 | (RefSeq) E2f1; E2F transcription factor 1	--	[K]	Transcription	E2F transcription factor CC-MB domain;; E2F/DP family winged-helix DNA-binding domain	Transcription factor E2f1 OS=Drosophila melanogaster OX=7227 GN=E2f1 PE=1 SV=2	K	Transcription	E2F transcription factor 1 isoform X1 [Bombyx mori]	--
KWMTBOMO09481	KWMTBOMO09481	2.526643	296	3.662021	363	2.267927	269	8.227697	888	10.34829	1232	9.244774	1088	2.49E-16	1.336458448	up	--	--	--	--	--	[I]	Lipid transport and metabolism	CRAL/TRIO domain	--	S	Function unknown	alpha-tocopherol transfer protein-like isoform X2 [Bombyx mori]	--
KWMTBOMO08172	KWMTBOMO08172	0.209469	31	0.360497	40	0.278029	40	1.03136	145	1.284184	197	1.098987	168	3.02E-09	1.146082893	up	[X]	Mobilome: prophages, transposons	--	--	--	[R]	General function prediction only	Reverse transcriptase (RNA-dependent DNA polymerase)	Probable RNA-directed DNA polymerase from transposon X-element OS=Drosophila melanogaster OX=7227 GN=X-element\ORF2 PE=3 SV=1	--	--	PREDICTED: RNA-directed DNA polymerase from mobile element jockey-like [Plutella xylostella]	--
KWMTBOMO06202	KWMTBOMO06202	2.321223	229	3.286085	198	4.397019	277	3.887702	405	7.230512	554	4.277924	503	9.89E-08	0.90252292	up	--	--	--	--	--	--	--	--	--	--	--	uncharacterized protein LOC101738426 [Bombyx mori]	--
KWMTBOMO04483	KWMTBOMO04483	0.014005	1	0.088988	5	0.010992	1	1.153639	58	2.378176	129	1.886571	102	5.15E-07	0.882047458	up	--	--	--	--	--	[L]	Replication, recombination and repair	hAT family C-terminal dimerisation region;; Protein of unknown function (DUF 659);; BED zinc finger	Transposable element Hobo transposase OS=Drosophila melanogaster OX=7227 GN=T PE=4 SV=1	S	Function unknown	PREDICTED: zinc finger BED domain-containing protein 1-like [Amyelois transitella]	--
Bombyx_mori_newGene_2483	--	0	0	0	0	0	0	0.390677	43	1.124381	134	0.674016	80	4.04E-06	0.791098782	up	--	--	--	--	--	--	--	Helix-turn-helix of DDE superfamily endonuclease	--	S	Function unknown	uncharacterized protein LOC110385226 isoform X1 [Bombyx mori]	--
KWMTBOMO05437	KWMTBOMO05437	8.013431	374	6.241272	231	2.097756	144	10.656775	673	12.952723	648	8.972436	578	0.00209051	0.755542554	up	--	--	--	K19201|0|bmor:101739420|K19201 Sin3 histone deacetylase corepressor complex component SDS3 | (RefSeq) sin3 histone deacetylase corepressor complex component SDS3	--	[DK]	Cell cycle control, cell division, chromosome partitioning;; Transcription	Sds3-like	--	K	Transcription	sin3 histone deacetylase corepressor complex component SDS3 isoform X1 [Bombyx mori]	--
KWMTBOMO07949	KWMTBOMO07949	7.384465	594	3.854941	247	3.531139	291	11.126552	724	12.662437	932	11.269416	847	0.002116519	0.743800095	up	--	--	--	--	--	--	--	--	--	S	Function unknown	PREDICTED: uncharacterized protein LOC106713507 [Papilio machaon]	--
KWMTBOMO03798	KWMTBOMO03798	1.864274	149	2.25481	94	2.354711	89	3.264893	213	3.690531	264	3.561521	255	0.002911469	0.730365642	up	--	--	--	K16806|6.54056e-110|bmor:101736084|K16806 MAP7 domain-containing protein 1 | (RefSeq) MAP7 domain-containing protein 1-like	--	--	--	--	--	S	Function unknown	ensconsin-like isoform X4 [Helicoverpa armigera]	--
Bombyx_mori_newGene_1503	--	0.14236	27	0.219534	35	0.123442	25	1.320318	83	2.592708	200	1.819381	103	0.001675442	0.728949326	up	[X]	Mobilome: prophages, transposons	--	--	--	[R]	General function prediction only	Reverse transcriptase (RNA-dependent DNA polymerase);; Endonuclease-reverse transcriptase;; Endonuclease/Exonuclease/phosphatase family	RNA-directed DNA polymerase from mobile element jockey OS=Drosophila melanogaster OX=7227 GN=pol PE=1 SV=1	S	Function unknown	uncharacterized protein LOC111003092 [Pieris rapae]	--
KWMTBOMO10548	KWMTBOMO10548	1.054124	51	0.954774	38	1.363725	68	3.455108	135	2.911868	122	2.9404	124	0.012352481	0.682087205	up	[L]	Replication, recombination and repair	--	K02295|0|bmor:100500923|K02295 cryptochrome | (RefSeq) cry1; cryptochrome 1	--	[LT]	Replication, recombination and repair;; Signal transduction mechanisms	FAD binding domain of DNA photolyase;; DNA photolyase	Cryptochrome-1 OS=Aedes aegypti OX=7159 GN=cry PE=3 SV=1	L	Replication, recombination and repair	cryptochrome 1 isoform X1 [Bombyx mori]	--
KWMTBOMO11984	KWMTBOMO11984	3.495428	283	4.432935	243	4.443172	356	5.797968	418	6.948911	542	6.512732	510	0.000589153	0.671156659	up	--	--	--	--	--	--	--	--	--	--	--	uncharacterized protein LOC105842450 isoform X2 [Bombyx mori]	--
Bombyx_mori_newGene_6170	--	0.952049	95	0.821922	72	0.801245	84	2.516477	192	2.166985	174	1.720611	151	0.018923032	0.660546572	up	--	--	--	K11433|6.73287e-60|nle:100586616|K11433 histone-lysine N-methyltransferase SETMAR [EC:2.1.1.43] | (RefSeq) SETMAR; histone-lysine N-methyltransferase SETMAR	Lysine degradation (ko00310)	--	--	--	Mariner Mos1 transposase OS=Drosophila mauritiana OX=7226 GN=mariner\T PE=1 SV=1	S	Function unknown	histone-lysine N-methyltransferase SETMAR-like [Bicyclus anynana]	--
KWMTBOMO10229	KWMTBOMO10229	0.044976	2	0.049366	2	0.02067	1	2.995552	116	11.370426	472	1.430404	55	0.00019605	0.660226049	up	--	--	--	--	--	[R]	General function prediction only	--	--	S	Function unknown	testis-expressed protein 2 isoform X3 [Pieris rapae]	--
KWMTBOMO14747	KWMTBOMO14747	0.656289	34	0.575236	24	0.613813	33	1.868455	77	1.664844	75	3.940957	176	0.022041895	0.619118955	up	--	--	--	K11789|0|bmor:101735741|K11789 HIV-1 Vpr-binding protein | (RefSeq) protein mahjong	--	[D]	Cell cycle control, cell division, chromosome partitioning	--	Protein mahjong OS=Drosophila melanogaster OX=7227 GN=mahj PE=1 SV=2	S	Function unknown	protein mahjong isoform X1 [Bombyx mori]	--
KWMTBOMO07796	KWMTBOMO07796	15.447119	2080	18.865827	2068	12.811203	1777	26.975182	2932	27.696857	3279	24.473858	2906	0.000359369	0.6134333	up	--	--	--	--	--	--	--	--	--	--	--	uncharacterized protein LOC101736142 isoform X3 [Bombyx mori]	--
KWMTBOMO10214	KWMTBOMO10214	20.402395	1934	20.266423	1789	18.314944	2145	12.434436	1017	15.227153	1226	12.072186	1110	3.43E-07	-0.612757364	down	--	--	--	--	--	[O]	Posttranslational modification, protein turnover, chaperones	Zinc finger, C3HC4 type (RING finger)	--	S	Function unknown	E3 ubiquitin-protein ligase ZNF598 isoform X1 [Bombyx mori]	--
KWMTBOMO01100	KWMTBOMO01100	10.452725	486	8.70079	340	8.189729	405	4.085316	159	6.258961	167	8.280257	253	0.032099088	-0.614546577	down	[R]	General function prediction only	--	--	--	[R]	General function prediction only	Ras family;; Ras of Complex, Roc, domain of DAPkinase;; ADP-ribosylation factor family	Ras-like GTP-binding protein Rho1 OS=Drosophila melanogaster OX=7227 GN=Rho1 PE=1 SV=1	S	Function unknown	rho-related GTP-binding protein RhoN [Bombyx mori]	--
KWMTBOMO10246	KWMTBOMO10246	3.106357	576	3.010226	406	3.600735	661	3.793232	230	1.216108	306	1.153262	290	0.003181887	-0.637977222	down	--	--	--	K15112|0|bmor:101735608|K15112 solute carrier family 25 (mitochondrial uncoupling protein), member 27 | (RefSeq) mitochondrial uncoupling protein 4-like	--	[C]	Energy production and conversion	Mitochondrial carrier protein	Mitochondrial substrate carrier family protein ucpB OS=Dictyostelium discoideum OX=44689 GN=ucpB PE=3 SV=1	O	Posttranslational modification, protein turnover, chaperones	mitochondrial uncoupling protein 4 [Bombyx mori]	--
KWMTBOMO03985	KWMTBOMO03985	10.277522	745	8.608649	506	7.365577	537	7.855323	288	5.744224	309	5.116745	291	0.00369291	-0.642673373	down	[L]	Replication, recombination and repair	--	--	--	[DL]	Cell cycle control, cell division, chromosome partitioning;; Replication, recombination and repair	Rad51;; KaiC;; AAA domain;; recA bacterial DNA recombination protein	DNA repair protein RAD51 homolog 3 OS=Dictyostelium discoideum OX=44689 GN=rad51c PE=3 SV=1	L	Replication, recombination and repair	DNA repair protein RAD51 homolog 3 [Spodoptera litura]	--
KWMTBOMO01340	KWMTBOMO01340	2.009683	50	2.922243	59	2.317246	60	0	0	0.01106	1	0	0	9.59E-05	-0.696515071	down	--	--	--	--	--	[R]	General function prediction only	SPOC domain	Protein split ends OS=Drosophila melanogaster OX=7227 GN=spen PE=1 SV=2	S	Function unknown	LOW QUALITY PROTEIN: protein split ends [Bombyx mori]	--
KWMTBOMO16285	KWMTBOMO16285	15.130584	1706	12.322051	1275	12.743151	1733	9.846372	468	9.405763	1027	10.471166	507	0.002851995	-0.712791124	down	--	--	--	K20195|0|bmor:101743571|K20195 vacuolar fusion protein MON1 | (RefSeq) vacuolar fusion protein MON1 homolog A	--	[S]	Function unknown	Trafficking protein Mon1	--	U	Intracellular trafficking, secretion, and vesicular transport	protein SAND [Spodoptera litura]	--
KWMTBOMO04801	KWMTBOMO04801	2.663668	653	4.018047	770	2.752202	767	2.326749	311	1.442036	205	0.8376	133	0.000354163	-0.8196342	down	--	--	--	K02174|0|bmor:692523|K02174 broad-complex core protein | (RefSeq) Br-c, Br; broad-complex	Apoptosis - fly (ko04214);; Dorso-ventral axis formation (ko04320)	--	--	BTB/POZ domain;; C2H2-type zinc finger	Broad-complex core protein isoforms 1/2/3/4/5 OS=Drosophila melanogaster OX=7227 GN=br PE=1 SV=2	S	Function unknown	Broad-Complex isoform Z4 [Bombyx mori]	--
KWMTBOMO15312	KWMTBOMO15312	3.247216	127	3.208596	102	1.465853	60	0	0	0	0	0.026925	1	3.98E-07	-0.874878715	down	--	--	--	K01231|0|bmor:101742043|K01231 alpha-mannosidase II [EC:3.2.1.114] | (RefSeq) alpha-mannosidase 2	N-Glycan biosynthesis (ko00510)	[G]	Carbohydrate transport and metabolism	Glycosyl hydrolases family 38 C-terminal domain	Alpha-mannosidase 2 OS=Drosophila melanogaster OX=7227 GN=alpha-Man-IIa PE=1 SV=2	G	Carbohydrate transport and metabolism	alpha-mannosidase 2 [Bombyx mori]	--
KWMTBOMO06203	KWMTBOMO06203	3.254832	403	3.356777	425	3.438409	346	0.815286	87	1.638265	164	2.383875	95	9.22E-06	-0.923758007	down	--	--	--	--	--	[R]	General function prediction only	Zinc finger, C2H2 type;; C2H2-type zinc finger;; Zinc-finger of C2H2 type	Protein suppressor of hairy wing OS=Drosophila melanogaster OX=7227 GN=su(Hw) PE=1 SV=2	S	Function unknown	uncharacterized protein LOC101738426 [Bombyx mori]	--
KWMTBOMO12400	KWMTBOMO12400	2.931158	252	1.506048	106	2.604024	230	0.036735	1	0.249585	4	0.206577	4	6.52E-16	-1.391034103	down	--	--	--	K14411|1.44976e-09|bmor:100127018|K14411 RNA-binding protein Musashi | (RefSeq) Hrp28; hnRNPA/B-like 28	mRNA surveillance pathway (ko03015)	--	--	--	--	S	Function unknown	hnRNPA/B-like 28 isoform X3 [Bombyx mori]	--
